# Supplementary material for: Targeted long-read sequencing to quantify methylation of the C9orf72 repeat expansion
Source: Mol Neurodegener. 2024 Dec 21;19:99. doi: 10.1186/s13024-024-00790-0 (PMC11663317; doi:10.1186/s13024-024-00790-0)
Supplement: Supplementary file 1 — Supplementary Material 1 [file 13024_2024_790_MOESM1_ESM.xlsx]

## Sheet: README
Sheet	Description
Table 1. Blood WT Methylation	Summary statistics are provided for the analysis of wild-type allele methylation, including the read length, median methylation score per read (MedianMethylationScore) and the proportion of methylated CpGs to total CpGs (MedianPropMethylatedCpGs) as indicated in the variable column.
Table 2. Blood Exp Methylation	Summary statistics are provided for the analysis of expanded allele methylation, including the read length, median methylation score per read (MedianMethylationScore) and the proportion of methylated CpGs to total CpGs (MedianPropMethylatedCpGs) as indicated in the variable column.
Table 3. Blood Expansion Length	Summary statistics are provided for the analysis of expansion length, including total read length, expansion length, and the number of repeats, as indicated in the variable column.
Table 4. Blood Expansion Purity	Summary statistics are provided for the analysis of sequence purity, including GC% and GGGGCC%, as indicated in the variable column.

## Sheet: Table 1. Blood WT Methylation
Sample	NumberReads	Variable	Mean	SD	median	IQR	P90	P100
S1	75	ReadLength	3668.01	19.9868	3664	7	3683.8	3764
S2	80	ReadLength	3696.99	26.2922	3690.5	4.25	3716.2	3876
S3	26	ReadLength	3664.42	8.17397	3664	2	3667	3695
S4	127	ReadLength	3680.75	18.3874	3678	7	3694	3815
S5	102	ReadLength	3670.84	24.8531	3665	5	3678.9	3838
S6	32	ReadLength	3667.94	16.1982	3664	6.25	3672.9	3750
S7	72	ReadLength	3670.33	15.5527	3665	4.25	3688.3	3742
S8	397	ReadLength	3671.34	26.6799	3666	5	3678.8	3997
S9	541	ReadLength	3668.28	21.124	3665	5	3678	3842
S10	116	ReadLength	3672.16	21.665	3666	8.25	3689.5	3782
S11	26	ReadLength	3693.38	28.6679	3684	7.5	3703.5	3792
S12	16	ReadLength	3692.25	8.28251	3691	2.25	3697	3719
S13	57	ReadLength	3706.11	13.5721	3704	6	3714.6	3754
S14	62	ReadLength	3683.31	16.9904	3682.5	5.75	3701.2	3745
S15	22	ReadLength	3687.14	14.9771	3682	3.5	3717.1	3726
S16	74	ReadLength	3685.95	15.8822	3684	7	3696.1	3773
S17	546	ReadLength	3687.38	24.9874	3683	6	3700.5	3986
S18	6	ReadLength	3716.17	19.6511	3704	27.75	3741.5	3743
S19	26	ReadLength	3667.04	6.403	3665.5	2.5	3672	3687
S20	10	ReadLength	3669.6	6.0037	3669.5	6.75	3674.9	3683
S21	180	ReadLength	3667.79	45.9677	3665	6	3692.4	3887
S22	115	ReadLength	3666.4	11.2147	3664	3	3672.4	3750
S23	603	ReadLength	3668.45	17.7104	3665	5	3677	3805
S24	121	ReadLength	3677.39	16.0184	3674	6	3690	3757
S25	162	ReadLength	3668.09	14.0121	3665	4	3679.8	3742
S26	276	ReadLength	3668.07	21.8634	3664	5	3680.5	3852
S27	443	ReadLength	3681.34	17.4847	3678	6	3691.8	3791
S1	75	MedianMethylationScore	28.56	22.2651	18	23.75	61.6	126
S2	80	MedianMethylationScore	29.9812	15.7024	25.5	24	52.55	78.5
S3	26	MedianMethylationScore	22.0192	11.9837	18	7.125	36	63
S4	127	MedianMethylationScore	32.3898	20.8449	24	26.25	64.2	95
S5	102	MedianMethylationScore	30.4314	16.7495	25.25	21	52	88
S6	32	MedianMethylationScore	34.8125	24.8738	20.5	35.125	73.65	102.5
S7	72	MedianMethylationScore	24.8542	18.7531	19	16.75	43.9	114.5
S8	397	MedianMethylationScore	26.3917	19.6445	19	18	52	195
S9	541	MedianMethylationScore	28.6738	19.1582	21	23	55	118
S10	116	MedianMethylationScore	28.9828	20.1784	19	29.5	60.75	93
S11	26	MedianMethylationScore	30.8462	20.6329	21	27.875	63.5	83
S12	16	MedianMethylationScore	32.7188	18.6199	26.75	21.125	65.5	68.5
S13	57	MedianMethylationScore	30.6842	20.6278	20.5	23.5	61.4	85
S14	62	MedianMethylationScore	33.2742	19.6435	26.25	17.875	59.45	95
S15	22	MedianMethylationScore	37.75	28.9847	26.25	26.625	87.8	109
S16	74	MedianMethylationScore	33.8784	21.2754	28.5	24.25	59.7	114
S17	546	MedianMethylationScore	31.6447	20.1376	24.5	28.875	61	132
S18	6	MedianMethylationScore	29.4167	13.063	28	17.375	44.25	49
S19	26	MedianMethylationScore	25.1346	12.5774	20	11.375	43	56
S20	10	MedianMethylationScore	29.3	23.715	19.75	14.25	48.25	91
S21	180	MedianMethylationScore	31.5083	19.5579	23.5	25.125	61	116.5
S22	115	MedianMethylationScore	30.3348	20.2029	20.5	25	57.3	101
S23	603	MedianMethylationScore	30.0995	22.3602	20.5	25	61	167.5
S24	121	MedianMethylationScore	31.7851	21.1068	23	29.5	60	119
S25	162	MedianMethylationScore	29.1019	18.854	21.25	20.875	55.5	135
S26	276	MedianMethylationScore	27.6884	19.9786	19	21.25	57	134
S27	443	MedianMethylationScore	29.8713	21.9458	22	25.25	62	201
S1	75	MedianPropMethylatedCpGs	0.174168	0.0675483	0.157895	0.0618705	0.26074	0.480916
S2	80	MedianPropMethylatedCpGs	0.182795	0.0536689	0.179778	0.075188	0.247015	0.365672
S3	26	MedianPropMethylatedCpGs	0.172695	0.0370293	0.170543	0.0445736	0.229525	0.24031
S4	127	MedianPropMethylatedCpGs	0.18373	0.0625094	0.169231	0.069495	0.279894	0.371212
S5	102	MedianPropMethylatedCpGs	0.19198	0.0478044	0.184626	0.0585486	0.249219	0.384615
S6	32	MedianPropMethylatedCpGs	0.207336	0.0877041	0.178295	0.130173	0.347287	0.415385
S7	72	MedianPropMethylatedCpGs	0.167999	0.0553722	0.154442	0.0416775	0.224806	0.472868
S8	397	MedianPropMethylatedCpGs	0.171783	0.0660318	0.152672	0.0696854	0.245026	0.664122
S9	541	MedianPropMethylatedCpGs	0.17275	0.0601718	0.160305	0.0763359	0.246154	0.450382
S10	116	MedianPropMethylatedCpGs	0.169094	0.0583647	0.157895	0.0687023	0.229008	0.429688
S11	26	MedianPropMethylatedCpGs	0.162419	0.0426647	0.155852	0.0591603	0.215055	0.251908
S12	16	MedianPropMethylatedCpGs	0.196821	0.0844393	0.176692	0.0601504	0.31203	0.398496
S13	57	MedianPropMethylatedCpGs	0.170778	0.0502441	0.162963	0.0616769	0.226943	0.407407
S14	62	MedianPropMethylatedCpGs	0.200171	0.0565675	0.19539	0.0480136	0.287023	0.389313
S15	22	MedianPropMethylatedCpGs	0.231819	0.0975403	0.197693	0.0726121	0.41485	0.432836
S16	74	MedianPropMethylatedCpGs	0.185426	0.065562	0.175573	0.0729094	0.24372	0.458015
S17	546	MedianPropMethylatedCpGs	0.17014	0.0608215	0.156716	0.0746269	0.249986	0.507463
S18	6	MedianPropMethylatedCpGs	0.183951	0.0625769	0.181481	0.0351852	0.244444	0.281481
S19	26	MedianPropMethylatedCpGs	0.175626	0.0539719	0.163427	0.0703125	0.253906	0.296875
S20	10	MedianPropMethylatedCpGs	0.189292	0.100156	0.154413	0.125969	0.27254	0.423077
S21	180	MedianPropMethylatedCpGs	0.189497	0.0659479	0.170543	0.0712731	0.284615	0.484615
S22	115	MedianPropMethylatedCpGs	0.189406	0.0682	0.170543	0.077477	0.279296	0.426357
S23	603	MedianPropMethylatedCpGs	0.182672	0.0640276	0.167939	0.0668836	0.253846	0.557252
S24	121	MedianPropMethylatedCpGs	0.181238	0.068023	0.167939	0.0752789	0.253846	0.458015
S25	162	MedianPropMethylatedCpGs	0.180971	0.0652016	0.160922	0.0781753	0.271109	0.511628
S26	276	MedianPropMethylatedCpGs	0.173722	0.0622349	0.159091	0.0679536	0.247137	0.522727
S27	443	MedianPropMethylatedCpGs	0.170475	0.0670204	0.156716	0.0714116	0.24812	0.717557

## Sheet: Table 2. Blood Exp Methylation
Sample	NumberReads	Variable	Mean	SD	median	IQR	P90	P100
S1	14	ReadLength	8837.14	1479.51	9054	1948.5	10127.5	12260
S2	6	ReadLength	13126.7	2421.91	12311.5	3328.5	16070.5	16505
S3	12	ReadLength	9054.42	1149.63	9527	1246	10202.9	10343
S4	2	ReadLength	12336	1070.56	12336	757	12941.6	13093
S5	20	ReadLength	9389.45	1873.33	9119.5	2740.25	11852.8	13125
S6	1	ReadLength	4250	NA	4250	0	4250	4250
S7	36	ReadLength	9276.69	1090.71	9322.5	897	10528.5	11525
S8	60	ReadLength	9241.32	2375.7	8426.5	2840.25	12289.7	17342
S9	40	ReadLength	9950.12	2059.96	10119	2952.5	12244.5	14876
S10	18	ReadLength	8713.28	2688.39	7645.5	2208.75	12958.3	15602
S11	12	ReadLength	7357	1477.01	6858	1898.25	8928.3	10534
S12	3	ReadLength	5131.33	413.46	5002	398	5475.6	5594
S13	7	ReadLength	8371	1911.93	7525	2663	10771.8	11421
S14	14	ReadLength	8812.36	1711.56	8198	1649.25	10912.5	13258
S15	1	ReadLength	9634	NA	9634	0	9634	9634
S16	21	ReadLength	6123.9	1014.01	5683	1410	7712	8313
S17	50	ReadLength	8252.36	1718.63	7876.5	2423	11294.3	12313
S18	1	ReadLength	4651	NA	4651	0	4651	4651
S19	10	ReadLength	6184.5	1010.72	5720.5	1357.25	7277.2	8314
S20	6	ReadLength	7429.17	1255.46	7735.5	1704.5	8595	9092
S21	188	ReadLength	4197.12	150.191	4166	94.5	4299.4	5622
S22	50	ReadLength	6957.5	1186.96	6684.5	1430.75	8102.3	12222
S23	38	ReadLength	10460.9	2531.5	10010.5	2403	13513.6	17657
S24	7	ReadLength	9279.43	2563.78	9697	4141.5	11850	12663
S25	16	ReadLength	12017.2	2274.16	12242.5	3908	14744.5	15025
S26	48	ReadLength	10917.6	2823.02	9903.5	5472.5	14916.5	15769
S27	95	ReadLength	9105.38	1684.45	8938	1664	11193.4	15758
S1	14	MedianMethylationScore	117.536	69.2594	134.75	125	196.1	215
S2	6	MedianMethylationScore	107.583	63.9769	111.5	76.625	173.25	205
S3	12	MedianMethylationScore	74.9167	51.1463	54.5	41.25	114.6	216
S4	2	MedianMethylationScore	127	29.6985	127	21	143.8	148
S5	20	MedianMethylationScore	112.925	55.2526	124	85.625	170.7	217
S6	1	MedianMethylationScore	157	NA	157	0	157	157
S7	36	MedianMethylationScore	98.4583	52.2486	84.25	61.75	161.5	230
S8	60	MedianMethylationScore	148.267	69.2792	155.5	124.875	231.55	248
S9	40	MedianMethylationScore	106.3	59.865	91.25	85.25	201.85	234
S10	18	MedianMethylationScore	108.583	65.2311	101.5	103.5	202.7	232
S11	12	MedianMethylationScore	159.292	63.047	149	89.125	234.85	251
S12	3	MedianMethylationScore	242.667	9.29157	247	8.5	248.6	249
S13	7	MedianMethylationScore	144.5	66.0953	172.5	80.75	199.1	218
S14	14	MedianMethylationScore	64.3929	34.3703	52	35.25	117.9	137
S15	1	MedianMethylationScore	60	NA	60	0	60	60
S16	21	MedianMethylationScore	47.119	34.9149	39	24	62	179.5
S17	50	MedianMethylationScore	162.97	66.6443	172	99	237.1	249
S18	1	MedianMethylationScore	46.5	NA	46.5	0	46.5	46.5
S19	10	MedianMethylationScore	35.4	19.5729	36.75	33.875	56.8	64
S20	6	MedianMethylationScore	64.4167	28.456	55	31.25	97.5	113
S21	188	MedianMethylationScore	29.4468	26.4173	23.25	21.625	50.95	222
S22	50	MedianMethylationScore	37.33	14.4581	35	17.5	52.8	81
S23	38	MedianMethylationScore	104.75	59.1079	99.75	85.25	198.2	217
S24	7	MedianMethylationScore	118.714	55.871	133	92	171	177
S25	16	MedianMethylationScore	68.8125	48.8566	43	46	141.5	176
S26	48	MedianMethylationScore	86.1146	56.2548	65	75.25	168.4	245
S27	95	MedianMethylationScore	104.263	58.401	91.5	87.5	189.3	246
S1	14	MedianPropMethylatedCpGs	0.456433	0.207929	0.526871	0.370451	0.686809	0.739247
S2	6	MedianPropMethylatedCpGs	0.397988	0.219716	0.39102	0.298405	0.639035	0.69257
S3	12	MedianPropMethylatedCpGs	0.294629	0.170344	0.246625	0.0916987	0.468101	0.740618
S4	2	MedianPropMethylatedCpGs	0.49768	0.102927	0.49768	0.0727803	0.555905	0.570461
S5	20	MedianPropMethylatedCpGs	0.434659	0.165479	0.502441	0.225683	0.600202	0.66886
S6	1	MedianPropMethylatedCpGs	0.528634	NA	0.528634	0	0.528634	0.528634
S7	36	MedianPropMethylatedCpGs	0.416809	0.143787	0.393573	0.163372	0.589957	0.797647
S8	60	MedianPropMethylatedCpGs	0.547581	0.18155	0.573598	0.347761	0.748466	0.810811
S9	40	MedianPropMethylatedCpGs	0.423129	0.172728	0.38443	0.233166	0.667398	0.753939
S10	18	MedianPropMethylatedCpGs	0.444676	0.178769	0.444068	0.282956	0.686657	0.696517
S11	12	MedianPropMethylatedCpGs	0.570707	0.156667	0.563207	0.229521	0.73215	0.767098
S12	3	MedianPropMethylatedCpGs	0.660352	0.037367	0.655271	0.0371069	0.691054	0.7
S13	7	MedianPropMethylatedCpGs	0.512693	0.184454	0.57716	0.128494	0.655626	0.753493
S14	14	MedianPropMethylatedCpGs	0.27467	0.13663	0.230288	0.162766	0.490098	0.536735
S15	1	MedianPropMethylatedCpGs	0.250648	NA	0.250648	0	0.250648	0.250648
S16	21	MedianPropMethylatedCpGs	0.208647	0.105675	0.170984	0.087801	0.268722	0.597849
S17	50	MedianPropMethylatedCpGs	0.562951	0.162568	0.620341	0.218488	0.732661	0.79718
S18	1	MedianPropMethylatedCpGs	0.214545	NA	0.214545	0	0.214545	0.214545
S19	10	MedianPropMethylatedCpGs	0.146448	0.0756554	0.129632	0.12303	0.231185	0.267281
S20	6	MedianPropMethylatedCpGs	0.277122	0.125358	0.255684	0.194963	0.415297	0.45155
S21	188	MedianPropMethylatedCpGs	0.149778	0.0865069	0.136257	0.0755713	0.237766	0.682692
S22	50	MedianPropMethylatedCpGs	0.153646	0.0613409	0.135327	0.0895199	0.249291	0.311644
S23	38	MedianPropMethylatedCpGs	0.434742	0.181175	0.432011	0.219467	0.708193	0.739417
S24	7	MedianPropMethylatedCpGs	0.473286	0.224224	0.516943	0.336195	0.69975	0.744977
S25	16	MedianPropMethylatedCpGs	0.279595	0.182824	0.214698	0.23184	0.529319	0.644711
S26	48	MedianPropMethylatedCpGs	0.358772	0.177734	0.305877	0.23561	0.639121	0.790194
S27	95	MedianPropMethylatedCpGs	0.414661	0.162619	0.402138	0.263746	0.6569	0.770701

## Sheet: Table 3. Blood Exp Length
Sample	NumberReads	Variable	Mean	Median	IQR	SD	P90	P100
S1	40	ReadLength	6800.02	5614	2416.25	2819.79	11946.9	14347
S2	33	ReadLength	10736	10861	2402	2010.74	12979.4	13767
S3	28	ReadLength	5776.89	6019	1207.25	1027.05	6901.8	6957
S4	6	ReadLength	13104.8	12901.5	5005.25	4111.18	17580	19303
S5	70	ReadLength	7948.27	7341	3918.75	3142.58	11605.4	18258
S6	5	ReadLength	10832.4	7751	7359	4609.68	16002	16680
S7	73	ReadLength	5974.11	5857	948	1314.43	7373.6	10520
S8	143	ReadLength	9926.06	9131	4317.5	4177.61	14753	24668
S9	106	ReadLength	8700.09	7653	3951.75	3207.66	13589	19199
S10	48	ReadLength	8806.08	8112	3798.5	3189.51	13596.1	17647
S11	5	ReadLength	16359.4	13879	6019	5151.04	22066	23810
S12	2	ReadLength	6089	6089	1205	1704.13	7053	7294
S13	17	ReadLength	9499.65	7915	3436	5016.61	16271	22836
S14	55	ReadLength	8411.67	7937	4526.5	3116.5	12743.2	17313
S15	3	ReadLength	9251.67	10445	2526	2729.23	11033.8	11181
S16	21	ReadLength	4156.57	3953	1966	1371.34	6020	6901
S17	97	ReadLength	6866.26	5696	3374	3686.2	11756.8	21625
S18	2	ReadLength	5289	5289	1582	2237.29	6554.6	6871
S19	9	ReadLength	3763.22	3648	1184	977.157	4906.8	5366
S20	11	ReadLength	4980.18	4559	1523	1224.28	5913	7601
S21	229	ReadLength	680.742	652	92	142.867	776	2108
S22	77	ReadLength	3860.48	3393	1428	1451.46	6042.4	8718
S23	128	ReadLength	9391.41	8579	4312.25	3399.94	14129.1	23069
S24	21	ReadLength	10880.3	10567	5456	3425.68	14964	18829
S25	55	ReadLength	9303.27	9920	3779	2447.59	12090.6	13474
S26	114	ReadLength	10077.4	10215	3270	2645.8	13089.6	19752
S27	214	ReadLength	6426.22	5733	2242.75	2620	9948.3	16827
S1	40	ExpansionLength	6651.15	5479.5	2404.75	2816.95	11798.4	14203
S2	33	ExpansionLength	10581.7	10711	2402	2006.5	12834	13618
S3	28	ExpansionLength	5591.86	5891.5	1210.25	1140.64	6703.2	6796
S4	6	ExpansionLength	12950.2	12745	5001.75	4106.32	17420.5	19141
S5	70	ExpansionLength	7765.29	7090	3878.75	3132.9	11446.9	18085
S6	5	ExpansionLength	10674.2	7603	7353	4590.07	15819.2	16474
S7	73	ExpansionLength	5828.62	5735	952	1311.92	7226.4	10375
S8	143	ExpansionLength	9778.27	8988	4291	4176.57	14606.6	24529
S9	106	ExpansionLength	8552.59	7509.5	3943.25	3207.46	13467.5	19032
S10	48	ExpansionLength	8661.71	7984.5	3778	3187.52	13449.4	17489
S11	5	ExpansionLength	16239.6	13752	6006	5170	21966.4	23738
S12	2	ExpansionLength	5964.5	5964.5	1195.5	1690.69	6920.9	7160
S13	17	ExpansionLength	9349.35	7764	3436	5018.4	16147	22703
S14	55	ExpansionLength	8273.73	7806	4520.5	3117.16	12608.8	17176
S15	3	ExpansionLength	9119.67	10314	2526.5	2730.02	10902	11049
S16	21	ExpansionLength	4020.19	3811	1972	1371.69	5883	6763
S17	97	ExpansionLength	6720.76	5552	3374	3685.06	11604.8	21483
S18	2	ExpansionLength	5157.5	5157.5	1561.5	2208.29	6406.7	6719
S19	9	ExpansionLength	3603.11	3492	1193	975.29	4748.6	5199
S20	11	ExpansionLength	4841.27	4454	1515	1222.53	5768	7457
S21	229	ExpansionLength	535.533	507	91	142.848	630.2	1963
S22	77	ExpansionLength	3714.21	3249	1428	1451.7	5911.4	8574
S23	128	ExpansionLength	9249.02	8434	4324	3399.08	13985.2	22928
S24	21	ExpansionLength	10703.4	10410	5059	3408.18	14809	18684
S25	55	ExpansionLength	9155.96	9766	3761	2443.7	11944	13317
S26	114	ExpansionLength	9915.11	10066	3261	2685.34	12952.9	19609
S27	214	ExpansionLength	6263.59	5575.5	2248	2621.34	9784.2	16675
S1	40	NumberRepeats	1108.52	913.25	400.79	469.492	1966.4	2367.17
S2	33	NumberRepeats	1763.61	1785.17	400.34	334.417	2139	2269.67
S3	28	NumberRepeats	931.976	981.92	201.702	190.106	1117.2	1132.67
S4	6	NumberRepeats	2158.36	2124.17	833.63	684.387	2903.42	3190.17
S5	70	NumberRepeats	1294.21	1181.67	646.46	522.151	1907.82	3014.17
S6	5	NumberRepeats	1779.03	1267.17	1225.5	765.012	2636.53	2745.67
S7	73	NumberRepeats	971.436	955.83	158.66	218.653	1204.4	1729.17
S8	143	NumberRepeats	1629.71	1498	715.165	696.095	2434.43	4088.17
S9	106	NumberRepeats	1425.43	1251.58	657.207	534.576	2244.59	3172
S10	48	NumberRepeats	1443.62	1330.75	629.668	531.254	2241.57	2914.83
S11	5	NumberRepeats	2706.6	2292	1001	861.666	3661.07	3956.33
S12	2	NumberRepeats	994.08	994.08	199.25	281.782	1153.48	1193.33
S13	17	NumberRepeats	1558.23	1294	572.66	836.399	2691.17	3783.83
S14	55	NumberRepeats	1378.96	1301	753.42	519.526	2101.47	2862.67
S15	3	NumberRepeats	1519.94	1719	421.085	455.006	1817	1841.5
S16	21	NumberRepeats	670.032	635.17	328.67	228.615	980.5	1127.17
S17	97	NumberRepeats	1120.13	925.33	562.33	614.176	1934.13	3580.5
S18	2	NumberRepeats	859.58	859.58	260.25	368.049	1067.78	1119.83
S19	9	NumberRepeats	600.519	582	198.84	162.55	791.436	866.5
S20	11	NumberRepeats	806.877	742.33	252.505	203.755	961.33	1242.83
S21	229	NumberRepeats	89.2556	84.5	15.17	23.8081	105.034	327.17
S22	77	NumberRepeats	619.034	541.5	238	241.95	985.232	1429
S23	128	NumberRepeats	1541.5	1405.66	720.665	566.514	2330.87	3821.33
S24	21	NumberRepeats	1783.9	1735	843.16	568.03	2468.17	3114
S25	55	NumberRepeats	1525.99	1627.67	626.83	407.284	1990.67	2219.5
S26	114	NumberRepeats	1652.52	1677.67	543.5	447.557	2158.82	3268.17
S27	214	NumberRepeats	1043.93	929.25	374.673	436.891	1630.7	2779.17

## Sheet: Table 4. Blood Exp Purity
Sample	NumberReads	Variable	Mean	median	IQR	SD	P90	P100
S1	14	ReadLength	5329.57	5545.5	1949.25	1480.59	6617	8759
S2	6	ReadLength	9592.5	8741	3315.75	2434.01	12560	13000
S3	12	ReadLength	5538.25	6023.5	1242.25	1141.33	6608.1	6833
S4	2	ReadLength	8833	8833	764	1080.46	9444.2	9597
S5	20	ReadLength	5857.2	5587	2701.25	1843.43	8213.7	9615
S6	1	ReadLength	741	741	0	NA	741	741
S7	36	ReadLength	5762.44	5811.5	895.75	1089.4	7020	8020
S8	60	ReadLength	5758.95	5003	2844	2366.27	8783.8	13812
S9	40	ReadLength	6440.4	6611.5	2961.5	2061.89	8696.8	11384
S10	18	ReadLength	5197.78	4144	2213.25	2690.77	9444.3	12088
S11	12	ReadLength	3847.58	3349.5	1912	1477.67	5419.9	7023
S12	3	ReadLength	1621	1492	398.5	413.864	1965.6	2084
S13	7	ReadLength	4862.29	4018	2661.5	1913.83	7267.6	7915
S14	14	ReadLength	5291.93	4688	1654.5	1706.66	7346.9	9758
S15	1	ReadLength	6129	6129	0	NA	6129	6129
S16	21	ReadLength	2612.67	2174	1413	1016.56	4201	4802
S17	50	ReadLength	4729.54	4330	2269.25	1715.18	7781.8	8803
S18	1	ReadLength	1024	1024	0	NA	1024	1024
S19	10	ReadLength	2668.7	2209	1368.5	1011.16	3762.4	4792
S20	6	ReadLength	3899.17	4225.5	1747.75	1272.79	5069.5	5580
S21	188	ReadLength	681.447	654	91.25	146.095	775.3	2108
S22	50	ReadLength	3447.98	3159.5	1420.75	1186.42	4591.5	8718
S23	38	ReadLength	6951.74	6499	2416.25	2535.33	10007.5	14155
S24	7	ReadLength	6007.29	6136	3640	2273.52	8339.4	9147
S25	16	ReadLength	8508.19	8743	3921.25	2274.97	11226	11521
S26	48	ReadLength	7409.81	6396	5491.5	2824.27	11417.4	12226
S27	95	ReadLength	5590.74	5436	1674.5	1687.64	7685	12251
S1	14	PercentageGC	99.9271	99.95	0.07	0.0745684	100	100
S2	6	PercentageGC	99.98	99.985	0.0375	0.0228035	100	100
S3	12	PercentageGC	99.9858	100	0.005	0.0347611	100	100
S4	2	PercentageGC	99.975	99.975	0.015	0.0212132	99.987	99.99
S5	20	PercentageGC	99.9675	100	0.015	0.0741886	100	100
S6	1	PercentageGC	100	100	0	NA	100	100
S7	36	PercentageGC	99.9586	99.98	0.05	0.0627991	100	100
S8	60	PercentageGC	99.9583	99.97	0.06	0.0622506	100	100
S9	40	PercentageGC	99.9105	99.97	0.07	0.168279	100	100
S10	18	PercentageGC	99.9444	99.98	0.0375	0.12524	100	100
S11	12	PercentageGC	99.9308	100	0.025	0.1936	100	100
S12	3	PercentageGC	100	100	0	0	100	100
S13	7	PercentageGC	100	100	0	0	100	100
S14	14	PercentageGC	99.9607	99.995	0.0375	0.0720539	100	100
S15	1	PercentageGC	99.98	99.98	0	NA	99.98	99.98
S16	21	PercentageGC	99.9948	100	0	0.0132737	100	100
S17	50	PercentageGC	99.9758	100	0.03	0.0509137	100	100
S18	1	PercentageGC	100	100	0	NA	100	100
S19	10	PercentageGC	99.973	100	0.0375	0.052079	100	100
S20	6	PercentageGC	99.9867	100	0.03	0.0206559	100	100
S21	188	PercentageGC	99.9939	100	0	0.0487636	100	100
S22	50	PercentageGC	99.9932	100	0	0.0261425	100	100
S23	38	PercentageGC	99.9545	99.97	0.0575	0.0653348	100	100
S24	7	PercentageGC	99.9571	100	0.07	0.0734199	100	100
S25	16	PercentageGC	99.9862	99.99	0.02	0.0178419	100	100
S26	48	PercentageGC	99.9604	99.985	0.04	0.0633114	100	100
S27	95	PercentageGC	99.9402	99.98	0.06	0.123873	100	100
S1	14	PercentageGGGGCC	88.2079	88.275	3.06	2.16185	90.645	90.85
S2	6	PercentageGGGGCC	88.9483	89.895	2.69	3.24482	91.66	92.44
S3	12	PercentageGGGGCC	91.6433	91.775	2.35	3.08883	94.061	94.93
S4	2	PercentageGGGGCC	85.9	85.9	2.27	3.21026	87.716	88.17
S5	20	PercentageGGGGCC	88.873	89.475	3.3775	3.62831	92.353	94.86
S6	1	PercentageGGGGCC	92.46	92.46	0	NA	92.46	92.46
S7	36	PercentageGGGGCC	90.4403	91.145	4.515	2.91055	93.43	94.44
S8	60	PercentageGGGGCC	91.1497	91.04	4.205	2.47712	94.303	96.41
S9	40	PercentageGGGGCC	88.4297	88.935	5.5875	3.24816	92.64	93.67
S10	18	PercentageGGGGCC	88.7944	88.41	5.99	2.93238	92.262	93.21
S11	12	PercentageGGGGCC	91.2317	91.99	4.7825	3.12197	94.346	95.39
S12	3	PercentageGGGGCC	97.5967	97.63	0.08	0.085049	97.654	97.66
S13	7	PercentageGGGGCC	91.1914	91.89	1.9	2.24552	93.046	94.3
S14	14	PercentageGGGGCC	88.9836	88.39	4.99	3.26926	92.661	94.25
S15	1	PercentageGGGGCC	82.66	82.66	0	NA	82.66	82.66
S16	21	PercentageGGGGCC	91.8667	92.39	3.54	3.66658	96.07	97.63
S17	50	PercentageGGGGCC	90.0648	90.28	4.0225	3.53518	94.425	96.21
S18	1	PercentageGGGGCC	96.3	96.3	0	NA	96.3	96.3
S19	10	PercentageGGGGCC	91.339	93.3	6.7525	5.07866	95.238	96.93
S20	6	PercentageGGGGCC	87.365	89.51	5.995	7.35642	92.995	94.05
S21	188	PercentageGGGGCC	94.5058	95.65	5.2125	4.41523	98.875	100
S22	50	PercentageGGGGCC	92.0476	92.205	4.57	3.18502	95.643	96.22
S23	38	PercentageGGGGCC	87.4989	87.16	4.67	3.08258	91.929	92.92
S24	7	PercentageGGGGCC	89.6143	88.84	6.415	4.9685	95.072	95.6
S25	16	PercentageGGGGCC	88.4856	88.46	4.265	3.03748	92.195	94.17
S26	48	PercentageGGGGCC	87.9479	87.87	5.2575	3.68217	92.884	94.53
S27	95	PercentageGGGGCC	89.5212	89.65	4.49	3.33851	93.336	96.25
